# Supplementary material for: The first Cordyla Meigen species (Diptera, Mycetophilidae) from continental Australia and Tasmania
Source: Zookeys. 2013 Oct 14;(342):29–43. doi: 10.3897/zookeys.342.6045 (PMC3817428; doi:10.3897/zookeys.342.6045)
Supplement: XML Treatment for Cordyla australica [file zookeys.342.6045-treatment1.xml]

<!DOCTYPE tp:taxon-treatment
  PUBLIC "-//TaxonX//DTD Taxonomic Treatment Publishing DTD v0 20100105//EN" "tax-treatment-NSO.dtd">
<tp:taxon-treatment xmlns:tp="http://www.plazi.org/taxpub"><tp:treatment-meta><mixed-citation publication-type="journal"><person-group><name><surname>Kurina</surname><given-names>Olavi</given-names></name><name><surname>Oliveira</surname><given-names>Sarah Siqueira</given-names></name></person-group><article-title>The first <italic>Cordyla</italic> Meigen species (Diptera, Mycetophilidae) from continental Australia and Tasmania</article-title><source>Zookeys</source><day>14</day><month>10</month><year>2013</year><volume>2013</volume><issue>342</issue><fpage>29</fpage><lpage>43</lpage><pub-id pub-id-type="doi">10.3897/zookeys.342.6045</pub-id></mixed-citation></tp:treatment-meta><tp:nomenclature><tp:taxon-name>
                        <tp:taxon-name-part taxon-name-part-type="genus">Cordyla</tp:taxon-name-part>
                        <tp:taxon-name-part taxon-name-part-type="species">australica</tp:taxon-name-part>
                        <object-id xmlns:xlink="http://www.w3.org/1999/xlink" xlink:type="simple">http://zoobank.org/22F4AE20-D2B3-42EE-9089-0A29BC3E9ECF</object-id>
                        <object-id xmlns:xlink="http://www.w3.org/1999/xlink" xlink:type="simple">http://species-id.net/wiki/Cordyla_australica</object-id>
                    </tp:taxon-name><tp:taxon-status xmlns:xlink="http://www.w3.org/1999/xlink" xlink:type="simple">sp. n.</tp:taxon-status><xref ref-type="fig" rid="F1">Figs 1</xref><xref ref-type="fig" rid="F5">–15</xref></tp:nomenclature><tp:treatment-sec sec-type="Type material"><title>Type material.</title><p><italic>Holotype</italic>. 1♂, AUSTRALIA: Tasmania, Warra LTER: Manuka Road, Malaise trap, <named-content xmlns:xlink="http://www.w3.org/1999/xlink" content-type="dwc:verbatimCoordinates" xlink:type="simple">43.07°S, 146.67°E</named-content>, 20.iv.2004, R. Bashford leg., plot code: SSTSMA254, sample code FT30575 (mounted from alcohol, in AMSA).</p><!--PageBreak--><!--PageBreak--><!--PageBreak--><p><italic>Paratypes</italic>. 5♂♂, same as holotype (in alcohol, 2 in TFIC, 3 in IZBE); 8♂♂, same as holotype except 19.vii.2004, plot code: SSTSMA254, sample code: FT30660 (in alcohol, 3 in AMSA, 5 in IZBE); 15♂♂ 2♀♀, same as holotype except 1.vii.2005, plot code: SSTMID280 and sample code: FT36772 (in alcohol, in IZBE); 2♂♂, same as holotype except 1.vii.2005 and plot code: SSTEAS094, sample code FT36767 (in alcohol, in TFIC); 1♂, same as holotype except 2.v.2003, plot code: SSTTOP060, sample code FT29026 (in alcohol, in TFIC); 1♂, same as holotype except 1.iii.2005, plot code: SSTEAS318, sample code FT35684 (in alcohol, in IZBE); 2♂♂, same as holotype except 13.x.2002, plot code: SSTSMA254, sample code FT28944 (in alcohol, in IZBE); 3♂♂, same as holotype except 19.v.2004, plot code: SSTCON059, sample code FT30632 (in alcohol, in IZBE); 1♂, same as holotype except 19.v.2004, plot code: SSTTOP060, sample code: FT30634 (in alcohol, in IZBE); 1♂, same as holotype except 13.x.2002, plot code: SSTMID160, sample code FT7034 (in alcohol, in IZBE); 2♂♂, same as holotype except 1.iv.2005, plot code: SSTWES120, sample code FT35962 (in alcohol, in IZBE); 1♂, same as holotype except 2.iv.2007, plot code: SSTCON059, sample code FT40220 (in alcohol, in IZBE); 1♂, same as holotype except 3.ix.2007, plot code: SSTCON059, sample code FT40745 (in alcohol, in IZBE); 1♂, same as holotype except 5.iii.2007, plot code: SSTCON059, sample code FT40115 (in alcohol, in IZBE); 1♂ same as holotype except 24.iii.2000, plot code: SSTSMA663, sample code FT28616 (in alcohol, in IZBE); 2♂♂, Tasmania, Mount Warra - Mt. Weld alt. Transect 100, Malaise trap, <named-content xmlns:xlink="http://www.w3.org/1999/xlink" content-type="dwc:verbatimCoordinates" xlink:type="simple">43.07S, 146.67E</named-content>, 27.ii.2002, N. Doran &amp; R. Bashford leg., plot code WR0100M, sample code FT5923 (in alcohol, in IZBE); 1♂, same as previous except 27.ii.2001, sample code: FT19 (in alcohol, in IZBE); 6♂♂, same as previous except 27.iv.2001, sample code: FT199 (in alcohol, in IZBE);1♂, same as previous except 27.ii.2001, plot code: WR0200M, sample code: FT26 (in alcohol, in IZBE); 3♂♂, AUSTRALIA, Tasmania, Ewart creek, 150m dstr bridge on A10, 221 m.a.s.l., Malaise trap, loc 12, <named-content xmlns:xlink="http://www.w3.org/1999/xlink" content-type="dwc:verbatimCoordinates" xlink:type="simple">41°58.576'S, 145°27.708'E</named-content>, 22.ii–03.iii.2006, Jönsson, N., Malm, T. &amp; Williams, D. leg. (on slides, in SMNH); 23♂ 1♀ AUSTRALIA, Tasmania, Ewart creek, Malaise trap ethanol, <named-content xmlns:xlink="http://www.w3.org/1999/xlink" content-type="dwc:verbatimCoordinates" xlink:type="simple">41°58'S, 145°28'E</named-content>, 16.i–02.ii.1983, I.D. Naumann &amp; J.C. Cardale leg. (1♂ 1♀ on slides, in MZUSP; 22♂♂ in alcohol, 5♂♂ in MZUSP other in ANIC); 23♂♂ 2♀♀, AUSTRALIA, Tasmania, Central Plateau, small creek flowing into Arthur’s Lake, 50m dst 1<sup>st</sup> bridge on gravel road from Rd B51 to Little Lake, 1006 m.a.s.l., Malaise trap, loc 17, <named-content xmlns:xlink="http://www.w3.org/1999/xlink" content-type="dwc:verbatimCoordinates" xlink:type="simple">41°57.237'S, 146°51.928'E</named-content>, 25.ii–04.iii.2006, Jönsson, N., Malm, T. &amp; Williams, D. leg. (1♂ 1♀ on slides other in alcohol, 3♂♂ in IZBE other in SMNH); 5 ♂♂, AUSTRALIA, Tasmania, Cradle MTN NP. creek from Crater Lake to Ronny Greek 100m upstr broadwalk, 867 m.a.s.l., Malaise trap, loc 14, <named-content xmlns:xlink="http://www.w3.org/1999/xlink" content-type="dwc:verbatimCoordinates" xlink:type="simple">41°38.667'S, 145°56.775'E</named-content>, 23.ii–04.iii. 2006, Jönsson, N., Malm, T. &amp; Williams, D. leg. (1♂ on slide other in alcohol, in SMNH); 1♂, AUSTRALIA, Tasmania, Southwest National Park, in forest 20m off Rd C607, 300m south off Creepy Crawly Walk, 573 m.a.s.l., Malaise trap, loc 9, <named-content xmlns:xlink="http://www.w3.org/1999/xlink" content-type="dwc:verbatimCoordinates" xlink:type="simple">42°50.012'S, 146°22.866'E</named-content>, 21.ii.–01.iii.2006, Jönsson, N., Malm, T. &amp; Williams, D. leg. (in alcohol, in SMNH); 5♂♂, AUSTRALIA: Queensland, Brisbane Forest Park, Enoggera Creek at Scrub Road crossing, in tropical rain forest with <italic><tp:taxon-name>Eucalypus</tp:taxon-name></italic> spp., Malaise trap, <named-content xmlns:xlink="http://www.w3.org/1999/xlink" content-type="dwc:verbatimCoordinates" xlink:type="simple">27°25'42"S, 152°50'33"E</named-content>, 14–29.xi.1995, 1–7.xii.1995, 7–27.xii. 1995 and 28.xii.1995–4.i.1996, Irwin, M.E. leg. (in alcohol, 3 in ANIC, 2 in IZBE).</p><!--PageBreak--></tp:treatment-sec><tp:treatment-sec sec-type="Other material studied"><title>Other material studied</title><p>(not included in paratypes due to quality of material from sticky traps). 1♀, AUSTRALIA: New South Wales, Werrikimbe National Park, <named-content xmlns:xlink="http://www.w3.org/1999/xlink" content-type="dwc:verbatimCoordinates" xlink:type="simple">31°16'50"S, 152°03'19"E</named-content>, 1045m, sticky trap on <italic><tp:taxon-name>Eucalypus saligna</tp:taxon-name></italic>, 1.xii–7.xii.1997, E. Tasker leg., WS-FC-127-6 (K377114, in alcohol, in AMSA); 1♀, AUSTRALIA: New South Wales, Werrikimbe National Park, <named-content xmlns:xlink="http://www.w3.org/1999/xlink" content-type="dwc:verbatimCoordinates" xlink:type="simple">31°10'23"S, 152°09'45"E</named-content>, 1060m, sticky trap on <italic><tp:taxon-name>Eucalypus saligna</tp:taxon-name></italic>, 1.xii–7.xii.1997, E. Tasker leg., WS-KF-127-6 (K377115, in alcohol, in AMSA); 1♀, AUSTRALIA: New South Wales, Carrai State Forest, <named-content xmlns:xlink="http://www.w3.org/1999/xlink" content-type="dwc:verbatimCoordinates" xlink:type="simple">30°58'48"S, 152°17'06"E</named-content>, 975m, sticky trap on <italic><tp:taxon-name>Eucalypus obiqua</tp:taxon-name></italic>, 11–16.i.1998, E. Tasker leg., CR-RO-018-4 (K377116, in alcohol, in AMSA); 1♀, AUSTRALIA: New South Wales, Werrikimbe National Park, <named-content xmlns:xlink="http://www.w3.org/1999/xlink" content-type="dwc:verbatimCoordinates" xlink:type="simple">31°16'50"S, 152°03'19"E</named-content>, 1045m, sticky trap on <italic><tp:taxon-name>Eucalypus campanulata</tp:taxon-name></italic>, 1.xii–7.xii.1997, E. Tasker leg., WS-FC-127-3 (K377117, in alcohol, in AMSA); 2♀♀, AUSTRALIA: New South Wales, Carrai State Forest, <named-content xmlns:xlink="http://www.w3.org/1999/xlink" content-type="dwc:verbatimCoordinates" xlink:type="simple">30°59'45"S, 152°16'23"E</named-content>, 930m, sticky trap on <italic><tp:taxon-name>Eucalypus campanulata</tp:taxon-name></italic>, 3.xii–8.xii.1997, E. Tasker leg., CS-FZ-127-4 (K377118, in alcohol, in AMSA); 1♂1♀, AUSTRALIA: New South Wales, Carrai State Forest, <named-content xmlns:xlink="http://www.w3.org/1999/xlink" content-type="dwc:verbatimCoordinates" xlink:type="simple">30°59'45"S, 152°16'23"E</named-content>, 930m, sticky trap on <italic><tp:taxon-name>Eucalypus saligna</tp:taxon-name></italic>, 3.xii–8.xii.1997, E. Tasker leg., CS-FZ-127-5 (K377119, in alcohol, in AMSA); 1♂, AUSTRALIA: New South Wales, Carrai State Forest, <named-content xmlns:xlink="http://www.w3.org/1999/xlink" content-type="dwc:verbatimCoordinates" xlink:type="simple">30°54'19"S, 152°17'36"E</named-content>, 1055m, sticky trap on <italic><tp:taxon-name>Eucalypus campanulata</tp:taxon-name></italic>, 3.xii–8.xii.1997, E. Tasker leg., CC-DP-127-4 (K377120, in alcohol, in AMSA); 1♀, AUSTRALIA: New South Wales, Carrai State Forest, <named-content xmlns:xlink="http://www.w3.org/1999/xlink" content-type="dwc:verbatimCoordinates" xlink:type="simple">30°54'35"S, 152°16'26"E</named-content>, 1090m, sticky trap on <italic><tp:taxon-name>Eucalypus obiqua</tp:taxon-name></italic>, 3.xii–8.xii.1997, E. Tasker leg., CC-FK-127-3 (K377121, in alcohol, in AMSA); 4♂♂, AUSTRALIA: New South Wales, Werrikimbe National Park, <named-content xmlns:xlink="http://www.w3.org/1999/xlink" content-type="dwc:verbatimCoordinates" xlink:type="simple">31°16'50"S, 152°03'19"E</named-content>, 1045m, sticky trap on <italic><tp:taxon-name>Eucalypus obiqua</tp:taxon-name></italic>, 3.vii–8.vii.1998, E. Tasker leg. WS-FC-078-1 (K377122, 1♂ in slide, 3♂♂ in alcohol, in AMSA); 1♀, AUSTRALIA: New South Wales, Carrai State Forest, Feltons Knob, <named-content xmlns:xlink="http://www.w3.org/1999/xlink" content-type="dwc:verbatimCoordinates" xlink:type="simple">30.9097S, 152.2739E</named-content>; 1090m, 24.iv–30.iv.1998, E. Tasker, P. German leg., CC-FK-048-3 (K377123, in alcohol, in AMSA); 2♂♂1♀, AUSTRALIA: New South Wales, Werrikimbe National Park, <named-content xmlns:xlink="http://www.w3.org/1999/xlink" content-type="dwc:verbatimCoordinates" xlink:type="simple">31°16'50"S, 152°03'19"E</named-content>, 1045m, sticky trap on <italic><tp:taxon-name>Eucalypus obiqua</tp:taxon-name></italic>, 3.vii–8.vii.1998, E. Tasker leg., WS-FC-078-3 (K377124, in alcohol, in AMSA); 1♂1♀, AUSTRALIA: New South Wales, Carrai State Forest, <named-content xmlns:xlink="http://www.w3.org/1999/xlink" content-type="dwc:verbatimCoordinates" xlink:type="simple">30°54'33"S, 152°16'28"E</named-content>, 1075m, sticky trap on <italic><tp:taxon-name>Eucalypus campanulata</tp:taxon-name></italic>, 3.xii–8.xii.1997, E. Tasker leg., CC-CR-127-2 (K377125, in alcohol, in AMSA); 2♂♂, AUSTRALIA: Tasmania, King William Creek Site, 43 08 84E, 5 22 76 00N [these label data are unclear, the approximate geographic coordinates are <named-content xmlns:xlink="http://www.w3.org/1999/xlink" content-type="dwc:verbatimCoordinates" xlink:type="simple">42°12'S, 146°8'24"E</named-content>], pitfall, 23.ii.2000, M. Driessen leg. (K377126 and K377128, in alcohol, in AMSA); 1♂, AUSTRALIA: Tasmania, Lake St Clair, Site: SCRW, sweep, 28.viii.1999, (K377127, in alcohol, in AMSA); 43♂♂, AUSTRALIA: Victoria, Coopracambra National Park, Beehive creek, 27 Km NNE Cann R., 347 m, Malaise traps, <named-content xmlns:xlink="http://www.w3.org/1999/xlink" content-type="dwc:verbatimCoordinates" xlink:type="simple">37°20'01"S, 149°14'12"E</named-content>, 5.xii.2004–12.i.2005, C. Lambkin &amp; N. Starick leg., ANIC sample 2608 (material from ANIC in donation to SSO, housed at the Universidade de São Paulo, campus of Ribeirão Preto).</p></tp:treatment-sec><tp:treatment-sec sec-type="Description"><title>Description.</title><p><bold>Male</bold> (<xref ref-type="fig" rid="F1">Fig. 1</xref>). Total length 2.4–3.7, 2.9 [3.1] mm (n=10).</p><fig id="F1" position="float" orientation="portrait"><label>Figures 1–3.</label><caption><p><italic><tp:taxon-name>Cordyla australica</tp:taxon-name></italic> sp. n. <bold>1</bold> male habitus <bold>2</bold> head with antennae and maxillary palpi, closer view <bold>3</bold> three apical segments of maxillary palpus. Scale bar = 1 mm (<bold>1</bold>), 0.2 mm (<bold>2</bold>) and 0.1 mm (<bold>3</bold>).</p></caption><graphic xmlns:xlink="http://www.w3.org/1999/xlink" xlink:href="ZooKeys-342-029-g001.jpg" position="float" orientation="portrait" xlink:type="simple"/></fig><p><bold>Head</bold> (<xref ref-type="fig" rid="F1">Fig. 2</xref>) brown, mouthparts yellowish. Two ocelli encircled by dark brown areas, close to compound eyes. All three visible palpal segments (<xref ref-type="fig" rid="F1">Fig. 3</xref>) setose, swollen antepenultimate segment blackish brown, succeeding segments light brown, basally pale. 4<sup>th</sup> segment <!--PageBreak--><!--PageBreak-->slightly widening apically, 5<sup>th</sup> segment apically tapering. Swollen palpal segment 1.7–2.1, 1.9 [2.1] times as long as broad medially from lateral view, and 1.0–1.2, 1.1 [1.1] times as long as height of compound eye. Ratios of three apical palpomeres 1.0: 0.8–0.9, 0.8 [0.9]: 0.9–1.0, 1.0 [0.9]. Antenna light brown with 2+12 segments. Scape and pedicel with brown setae, flagellum with somewhat paler setosity. Scape elongate cup-shaped, 2.0–2.3, 2.1 [2.0] times as long as wide apically. Pedicel cup-shaped, 0.7–0.8, 0.8 [0.7] times as long as wide apically. Flagellomeres rectangular, about twice as wide as long. Apical flagellomere conical, about 1.6 times as long as wide basally. <bold>Thorax</bold> brown, mesonotum and hind margin of laterodergite somewhat darker. Anterior part of mesepimeron with a blackish patch leaving anteroapical corner light brown. Haltere with pale knob, stem basally pale and apically brown. All setosity on thorax brown. Scutum entirely covered with decumbent setae, scutellum with setae including two pairs of marginal bristles, laterals considerably shorter than internals. Antepronotum with setae including 4-5 [4] bristles, proepisternum with setae including 6–8 [8] bristles. Anepisternum with 4–6 [6] bristles at hind margin and with ca. 40 setae on its upper two third. Mesepimeron and katepisternum bare. Laterotergite with 4 bristles and ca. 10 setae. Mediotergite bare. Metepisternum with 3–5 [5] bristles and ca. 10 setae. <bold>Wing</bold> with yellowish tinge, otherwise clear. Length 1.9–2.8, 2.3 [2.6] mm (n=10). Ratio of length to width 2.5–2.8, 2.6 [2.5]. All veins light brown. Radial veins seem darker because of setae on both surface; other veins bare. Crossvein r-m apically disjunct. M-stem about 4 times as long as r-m. R5 slightly sinusoid. M2 not reaching wing margin, broken 0.8–1.2, 1.0 [0.9] times of m-stem length before it. Cu-fork begins very slightly before medial fork. <bold>Legs</bold> yellow, with fore-femur infuscated ventrally and mid- and hind femurs infuscated at apical fifth. Tarsi seem darker because of dense brown setae. Hind coxa with 4–5 [5] posteroleteral bristles basally, with one lateral and one posterior bristle apically, and with ca. 25 weaker setae along posterolateral margin. Ratio of femur to tibia for fore-, mid- and hind legs: 1.3–1.4, 1.4 [1.4]; 1.0, 1.0 [1.0]; 0.9–1.0, 0.9 [0.9]. Ratio tibia to first tarsomere for fore-, mid- and hind legs: 1.1–1.2, 1.2 [1.1]; 1.2, 1.2 [1.2]; 1.4–1.5, 1.5 [1.5]. Fore-tibia with a spur about 0.5–0.6, 0.5 [0.6] of fore basitarsus; mid-tibia with anterior spur about 0.3–0.4, 0.4 [0.3] and with posterior spur about 0.6–0.7, 0.6 [0.6] of mid basitarsus; hind tibia with anterior spur about 0.5– 0.6, 0.5 [0.6] and with posterior spur about 0.6–0.7, 0.6 [0.6] of mid basitarsus. <bold>Abdomen</bold> with 3 or 4 segments dorsally brown, laterally and ventrally yellow; succeeding segments brown to dark brown. <bold>Terminalia</bold> (<xref ref-type="fig" rid="F2">Figs 4</xref>-<xref ref-type="fig" rid="F3">11</xref>) two-coloured: basal part of gonocoxite and cerci yellow; apical part of gonocoxite and gonostylus brown; sternite 8 seems brownish because of dense setosity. Sternite 8 ovate with bluntly rounded apex, basal quarter membranous and bare, setae on apical quarter somewhat stronger than rest of them. Gonocoxite slightly oblong, with broad ventral incision about half of gonocoxite height. Dorsal medial margin of gonocoxite bulging mesiad at apical third. Cerci setose, basally membranous and fused, apically rounded, protruding well over gonocoxite. Ventral margin of gonocoxite angular. Basal half of gonocoxite bare, apical half with strong bristles. Dorsal branch of gonostylus rectangular, apically drawn into a pointed lobe, with a sclerotized comb on its ventral surface, as long as branch height. Setosity homogeneous without any deviations. Dorsal branch of gonostylus with a basal tubercle on its ventral surface close to base of medial branch; tubercle with two <!--PageBreak-->apical setae. Ventral branch of gonostylus bare, subequal to dorsal branch, with serrated lateral margin and with a hump on basal third of medial margin. The apical third of ventral branch is well tapering in ventral view. Medial branch of gonostylus divided at apical two third into two subequal lobes: ventral lobe apically rounded, medially somewhat swollen, slightly curved dorsad, with three setae on its ventral margin medially; dorsal lobe apically angular with two setae on apical third. Epiproct campaniform with small setulae that arise in lines of 4 to 8 from small ridges. Hypoproct consists of basally connected dorsal and ventral parts: both parts are with well-outlined lateral shoulders, the dorsal part is apically notched while the ventral part is apically convex.</p><fig id="F2" position="float" orientation="portrait"><label>Figures 4–9.</label><caption><p><italic><tp:taxon-name>Cordyla australica</tp:taxon-name></italic> sp. n., male terminalia. <bold>4</bold> ventral view <bold>5</bold> lateral view <bold>6</bold> dorsal view <bold>7</bold> hypoproct, ventral view <bold>8</bold> sternite VIII, ventral view <bold>9</bold> epiproct, dorsal view. Scale bar 0.1 mm (<bold>4, 5, 6, 8</bold>) and 0.05 mm (<bold>7, 9</bold>). Abbreviations: cerc = cercus; epi = epiproct; gc = gonocoxite; gst d = dorsal branch of gonostylus; gst m = medial branch of gonostylus; gst v = ventral branch of gonostylus; hyp = hypoproct; st VIII = sternite VIII.</p></caption><graphic xmlns:xlink="http://www.w3.org/1999/xlink" xlink:href="ZooKeys-342-029-g002.jpg" position="float" orientation="portrait" xlink:type="simple"/></fig><fig id="F3" position="float" orientation="portrait"><label>Figures 10–11.</label><caption><p><italic><tp:taxon-name>Cordyla australica</tp:taxon-name></italic> sp. n., gonostylus. <bold>10</bold> internal view <bold>11</bold> lobes of medial branch of gonostylus. Scale bar = 0.1 mm (<bold>10</bold>) and 0.05 mm (<bold>11</bold>).</p></caption><graphic xmlns:xlink="http://www.w3.org/1999/xlink" xlink:href="ZooKeys-342-029-g003.jpg" position="float" orientation="portrait" xlink:type="simple"/></fig><p><bold>Female.</bold> Total length 2.2–3.4, 3.0 mm. Wing length 1.6–2.8, 2.2 mm. Ratio of length to width 2.5–2.9, 2.7. Antennae 2+9 segments. By setosity and coloration similar to male, except for entirely light brown abdomen in some specimen. Terminalia (<xref ref-type="fig" rid="F4">Figs 12-14</xref>) light brown. Cercus two-segmented: apical segment small, apically tapering and bent laterad in ventral and dorsal views, with 2-3 long setae deviating from other setosity; basal segment long ovate, slightly sinusoidal and wider than apical segment. Gonapophysis VIII membranous, visible in ventral view, apically somewhat pointed. Tergite VIII rectangular, subequal to length of basal segment of cercus, api<!--PageBreak-->cally angular, basally emarginated in dorsal view. Sternite VIII lateroapically conical, with deep ventral cleft. Tergite VII about twice as long as tergite VIII, with basal and apical broad incision dorsally and with a few apical stronger setae deviating from other setosity. Sternite VII apically conical, subequal to length of tergite VII. Tergite VI with conical and sclerotized apical edge laterally and with broad incision apicodorsally.</p><fig id="F4" position="float" orientation="portrait"><label>Figures 12–14.</label><caption><p><italic><tp:taxon-name>Cordyla australica</tp:taxon-name></italic> sp. n. female terminalia. <bold>12</bold> lateral view <bold>13</bold> dorsal view <bold>14</bold> ventral view. Scale bar = 0.1 mm. Abbreviations: cerc= cercus, gp= gonapophysis, st= sternite, tg= tergite.</p></caption><graphic xmlns:xlink="http://www.w3.org/1999/xlink" xlink:href="ZooKeys-342-029-g004.jpg" position="float" orientation="portrait" xlink:type="simple"/></fig><!--PageBreak--></tp:treatment-sec><tp:treatment-sec sec-type="Biology"><title>Biology.</title><p>Unknown.</p></tp:treatment-sec><tp:treatment-sec sec-type="Etymology"><title>Etymology.</title><p>The species is named to indicate its discovery in Australia.</p></tp:treatment-sec><tp:treatment-sec sec-type="Comments"><title>Comments.</title><p>The species shows high variation (up to 35%) in body size that is, however, continuous and observed also in other <italic><tp:taxon-name>Cordyla</tp:taxon-name></italic> species (e.g. in European <italic><tp:taxon-name>Cordyla crassicornis</tp:taxon-name></italic> Meigen, 1818: OK <italic>pers. obs.</italic>) and colour variation including some specimens darker than others. Despite of that, we have not found any species level morphological differences within the studied material.</p></tp:treatment-sec><tp:treatment-sec><!--Section generated to contain objects referenced in tp:taxon-treatment.--><fig id="F5" position="float" orientation="portrait"><label>Figure 15.</label><caption><p>Collecting localities of <italic><tp:taxon-name>Cordyla australica</tp:taxon-name></italic> sp. n. in the continental Australia and Tasmania. <bold>A</bold> Tasmania, Warra long-term ecological research site <bold>B</bold> Tasmania, Southwest National Park <bold>C</bold> Tasmania, Central Plateau <bold>D</bold> Tasmania, King William Creek <bold>E</bold> Tasmania, Ewart creek <bold>F</bold> Tasmania, Cradle Mountain <bold>G</bold> Victoria, Coopracambra National Park <bold>H</bold> New South Wales, Werrikimbe National Park <bold>I</bold> New South Wales, Carrai State Forest <bold>J</bold> Queensland, Brisbane Forest Park.</p></caption><graphic xmlns:xlink="http://www.w3.org/1999/xlink" xlink:href="ZooKeys-342-029-g005.jpg" position="float" orientation="portrait" xlink:type="simple"/></fig></tp:treatment-sec></tp:taxon-treatment>
