# Supplementary material for: The first Cordyla Meigen species (Diptera, Mycetophilidae) from continental Australia and Tasmania
Source: Zookeys. 2013 Oct 14;(342):29–43. doi: 10.3897/zookeys.342.6045 (PMC3817428; doi:10.3897/zookeys.342.6045)
Supplement: Supplementary file 2 — Occurence data of Australian Cordyla. (doi: 10.3897/zookeys.342.6045.app) File format: Mircosoft Excel file (xls). [file ZooKeys-342-029-s001.xls]

## Sheet: Sheet1
typeStatus	scientificName	originalNameUsage	originalNameUsageID	namePublishedIn	namePublishedInID	nameAccordingTo	nameAccordingToID	taxonConceptID	acceptedNameUsage	acceptedNameUsageID	taxonomicStatus	nomenclaturalStatus	taxonRemarks	taxonID	scientificNameID	parentNameUsageID	parentNameUsage	higherClassification	kingdom	phylum	class	order	family	taxonRank	verbatimTaxonRank	vernacularName	nomenclaturalCode	genus	subgenus	specificEpithet	infraspecificEpithet	scientificNameAuthorship	locationID	higherGeographyID	higherGeography	continent	waterBody	islandGroup	island	country	countryCode	stateProvince	county	municipality	locality	verbatimLocality	verbatimElevation	minimumElevationInMeters	maximumElevationInMeters
Holotype																												Cordyla		australica		Kurina & Oliveira 2013								Australia		Tasmania				Warra LTER, Manuka Road, plot code SSTSMA254
Paratype																												Cordyla		australica		Kurina & Oliveira 2013								Australia		Tasmania				Warra LTER, Manuka Road, plot code SSTSMA254
Paratype																												Cordyla		australica		Kurina & Oliveira 2013								Australia		Tasmania				Warra LTER, Manuka Road, plot code SSTSMA254
Paratype																												Cordyla		australica		Kurina & Oliveira 2013								Australia		Tasmania				Warra LTER, Manuka Road, plot code SSTSMA254
Paratype																												Cordyla		australica		Kurina & Oliveira 2013								Australia		Tasmania				Warra LTER, Manuka Road, plot code SSTSMA254
Paratype																												Cordyla		australica		Kurina & Oliveira 2013								Australia		Tasmania				Warra LTER, Manuka Road, plot code SSTMID280
Paratype																												Cordyla		australica		Kurina & Oliveira 2013								Australia		Tasmania				Warra LTER, Manuka Road, plot code SSTMID280
Paratype																												Cordyla		australica		Kurina & Oliveira 2013								Australia		Tasmania				Warra LTER, Manuka Road, plot code SSTAS094
Paratype																												Cordyla		australica		Kurina & Oliveira 2013								Australia		Tasmania				Warra LTER, Manuka Road, plot code SSTTOP060
Paratype																												Cordyla		australica		Kurina & Oliveira 2013								Australia		Tasmania				Warra LTER, Manuka Road, plot code SSTEAS318
Paratype																												Cordyla		australica		Kurina & Oliveira 2013								Australia		Tasmania				Warra LTER, Manuka Road, plot code SSTSMA254
Paratype																												Cordyla		australica		Kurina & Oliveira 2013								Australia		Tasmania				Warra LTER, Manuka Road, plot code SSTCON059
Paratype																												Cordyla		australica		Kurina & Oliveira 2013								Australia		Tasmania				Warra LTER, Manuka Road, plot code SSTTOP060
Paratype																												Cordyla		australica		Kurina & Oliveira 2013								Australia		Tasmania				Warra LTER, Manuka Road, plot code SSTMID160
Paratype																												Cordyla		australica		Kurina & Oliveira 2013								Australia		Tasmania				Warra LTER, Manuka Road, plot code SSTWES120
Paratype																												Cordyla		australica		Kurina & Oliveira 2013								Australia		Tasmania				Warra LTER, Manuka Road, plot code SSTCON059
Paratype																												Cordyla		australica		Kurina & Oliveira 2013								Australia		Tasmania				Warra LTER, Manuka Road, plot code SSTCON059
Paratype																												Cordyla		australica		Kurina & Oliveira 2013								Australia		Tasmania				Warra LTER, Manuka Road, plot code SSTCON059
Paratype																												Cordyla		australica		Kurina & Oliveira 2013								Australia		Tasmania				Warra LTER, Manuka Road, plot code SSTSMA663
Paratype																												Cordyla		australica		Kurina & Oliveira 2013								Australia		Tasmania				Mount Warra - Mt.Welt alt. Transect 100, plot code WR0100M
Paratype																												Cordyla		australica		Kurina & Oliveira 2013								Australia		Tasmania				Mount Warra - Mt.Welt alt. Transect 100, plot code WR0100M
Paratype																												Cordyla		australica		Kurina & Oliveira 2013								Australia		Tasmania				Mount Warra - Mt.Welt alt. Transect 100, plot code WR0100M
Paratype																												Cordyla		australica		Kurina & Oliveira 2013								Australia		Tasmania				Mount Warra - Mt.Welt alt. Transect 100, plot code WR0200M
Paratype																												Cordyla		australica		Kurina & Oliveira 2013								Australia		Tasmania				Ewart creek, 150m dstr bridge on A10	221m
Paratype																												Cordyla		australica		Kurina & Oliveira 2013								Australia		Tasmania				Ewart creek
Paratype																												Cordyla		australica		Kurina & Oliveira 2013								Australia		Tasmania				Ewart creek
Paratype																												Cordyla		australica		Kurina & Oliveira 2013								Australia		Tasmania				Ewart creek
Paratype																												Cordyla		australica		Kurina & Oliveira 2013								Australia		Tasmania				Ewart creek
Paratype																												Cordyla		australica		Kurina & Oliveira 2013								Australia		Tasmania				Central Plateau, small creek flowing into Arthur’s Lake, 50m dst 1st bridge on gravel road from Rd B51 to Little Lake	1006m
Paratype																												Cordyla		australica		Kurina & Oliveira 2013								Australia		Tasmania				Central Plateau, small creek flowing into Arthur’s Lake, 50m dst 1st bridge on gravel road from Rd B51 to Little Lake	1006m
Paratype																												Cordyla		australica		Kurina & Oliveira 2013								Australia		Tasmania				Central Plateau, small creek flowing into Arthur’s Lake, 50m dst 1st bridge on gravel road from Rd B51 to Little Lake	1006m
Paratype																												Cordyla		australica		Kurina & Oliveira 2013								Australia		Tasmania				Central Plateau, small creek flowing into Arthur’s Lake, 50m dst 1st bridge on gravel road from Rd B51 to Little Lake	1006m
Paratype																												Cordyla		australica		Kurina & Oliveira 2013								Australia		Tasmania				Central Plateau, small creek flowing into Arthur’s Lake, 50m dst 1st bridge on gravel road from Rd B51 to Little Lake	1006m
Paratype																												Cordyla		australica		Kurina & Oliveira 2013								Australia		Tasmania				Cradle MTN NP. creek from Crater Lake to Ronny Greek 100m upstr broadwalk	867m
Paratype																												Cordyla		australica		Kurina & Oliveira 2013								Australia		Tasmania				Cradle MTN NP. creek from Crater Lake to Ronny Greek 100m upstr broadwalk	867m
Paratype																												Cordyla		australica		Kurina & Oliveira 2013								Australia		Tasmania				Southwest National Park, in forest 20m off Rd C607, 300m south off Creepy Crawly Walk	573m
Paratype																												Cordyla		australica		Kurina & Oliveira 2013								Australia		Queensland				Brisbane Forest Park, Enoggera Creek at Scrub Road crossing, in tropical rain forest with Eucalypus spp.
Paratype																												Cordyla		australica		Kurina & Oliveira 2013								Australia		Queensland				Brisbane Forest Park, Enoggera Creek at Scrub Road crossing, in tropical rain forest with Eucalypus spp.
Paratype																												Cordyla		australica		Kurina & Oliveira 2013								Australia		Queensland				Brisbane Forest Park, Enoggera Creek at Scrub Road crossing, in tropical rain forest with Eucalypus spp.
Paratype																												Cordyla		australica		Kurina & Oliveira 2013								Australia		Queensland				Brisbane Forest Park, Enoggera Creek at Scrub Road crossing, in tropical rain forest with Eucalypus spp.
																												Cordyla		australica		Kurina & Oliveira 2013								Australia		New South Wales				Werrikimbe National Park	1045m
																												Cordyla		australica		Kurina & Oliveira 2013								Australia		New South Wales				Werrikimbe National Park	1045m
																												Cordyla		australica		Kurina & Oliveira 2013								Australia		New South Wales				Carrai State Forest	975m
																												Cordyla		australica		Kurina & Oliveira 2013								Australia		New South Wales				Werrikimbe National Park	1045m
																												Cordyla		australica		Kurina & Oliveira 2013								Australia		New South Wales				Carrai State Forest	930m
																												Cordyla		australica		Kurina & Oliveira 2013								Australia		New South Wales				Carrai State Forest	930m
																												Cordyla		australica		Kurina & Oliveira 2013								Australia		New South Wales				Carrai State Forest	1055m
																												Cordyla		australica		Kurina & Oliveira 2013								Australia		New South Wales				Carrai State Forest	1090m
																												Cordyla		australica		Kurina & Oliveira 2013								Australia		New South Wales				Werrikimbe National Park	1045m
																												Cordyla		australica		Kurina & Oliveira 2013								Australia		New South Wales				Werrikimbe National Park	1045m
																												Cordyla		australica		Kurina & Oliveira 2013								Australia		New South Wales				Carrai State Forest, Feltons Knob	1090m
																												Cordyla		australica		Kurina & Oliveira 2013								Australia		New South Wales				Werrikimbe National Park	1045m
																												Cordyla		australica		Kurina & Oliveira 2013								Australia		New South Wales				Werrikimbe National Park	1045m
																												Cordyla		australica		Kurina & Oliveira 2013								Australia		New South Wales				Carrai State Forest	1075m
																												Cordyla		australica		Kurina & Oliveira 2013								Australia		New South Wales				Carrai State Forest	1075m
																												Cordyla		australica		Kurina & Oliveira 2013								Australia		Tasmania				King William Creek Site
																												Cordyla		australica		Kurina & Oliveira 2013								Australia		Tasmania				Lake St Clair, Site: SCRW
																												Cordyla		australica		Kurina & Oliveira 2013								Australia		Victoria				Coopracambra National Park, Beehive creek, 27 Km NNE Cann R.	347m
[truncated: 105 more columns]
